# Supplementary material for: Statistical analysis of twenty years (1993 to 2012) of data from mainland China’s first intervention center for children with autism spectrum disorder
Source: Mol Autism. 2014 Nov 12;5:52. doi: 10.1186/2040-2392-5-52 (PMC4332440; doi:10.1186/2040-2392-5-52)
Supplement: Supplementary file 1 — Additional file 1: Table S1-S4: The model formula, sample size and fitted coefficients for multiple regression models or GEE. The model formula was written in R-like style, which put the response variable left of ' ~ ' and the predictor variables right of ' ~ ', concatenated by ' + '. VIF, variance inflation factor. (XLS 44 KB) [file 13229_2014_154_MOESM1_ESM.xls]

## Sheet: Table S1
1. GEE model with whether diagnoses belonged to "autistic tendencies" as binary response variable
Model:	diagnosis_is_autistic_tendencies ~ diagnosis_year + age_at_diagnosis
	random effect variable (cluster identifier): individual, with correlation structure "exchangeable"
	family: binomial(link = "logit")
Sample size:	2449 diagnostic records for 2117 individuals (diagnosis_year 1998-2012)
Coefficients:
	Estimate	Std.err	Wald	Pr(>|W|)	Signif.
(Intercept)	-171.662	28.7802	35.6	2.5e-09	***
diagnosis_year	0.0857	0.0143	35.7	2.3e-09	***
age_at_diagnosis	-0.4715	0.0626	56.7	5e-14	***
			Signif. codes:		0 '***' 0.001 '**' 0.01 '*' 0.05 '.' 0.1 ' ' 1
Estimated Correlation Parameters:
	Estimate	Std.err
alpha	0.403	0.0242

## Sheet: Table S2
2. linear model with the age at first diagnosis as response variable
and the first diagnosis year and the diagnosis of "autistic tendencies" or not as predictor variables
Model:	age_at_first_diagnosis ~ first_diagnosis_year + first_diagnosis_is_autistic_tendencies
Sample size:	2085	(2085 first diagnostic records for 2085 individuals)
		(first_diagnosis_year 1999-2012)
Coefficients:
	Estimate	Std. Error	t value	Pr(>|t|)	Signif.		VIF
(Intercept)	56.7546	10.8513	5.23	1.86e-07	***
first_diagnosis_year	-0.026801	0.005409	-4.955	7.82e-07	***		1.02069
is_autistic_tendency	-0.309604	0.043997	-7.037	2.66e-12	***		1.02069
			Signif. codes:		0 '***' 0.001 '**' 0.01 '*' 0.05 '.' 0.1 ' ' 1
Multiple R-squared:	0.03955
Adjusted R-squared:	0.03863
F-statistic :	42.87	(df=2, 2082)	p-value:	< 2.2E-16

## Sheet: Table S3
3A. linear model with the age at first diagnosis as response variable
and the first diagnosis year, maternal age at childbirth, and maternal education level as predictor variable
Model:	age_at_first_diagnosis ~ first_diagnosis_year + maternal_age_at_childbirth + maternal_education_level (coded as 1-5)
Sample size:	1993	(1993 first diagnostic records for 1993 individuals)
		(first_diagnosis_year 1999-2012, with available maternal age at childbirth and maternal education information)
Coefficients:
	Estimate	Std. Error	t value	Pr(>|t|)	Signif.		VIF
(Intercept)	66.2614	11.2219	5.905	4.15e-09	***
first_diagnosis_year	-0.031421	0.005604	-5.607	2.34e-08	***		1.02398
maternal_age_at_childbirth	-0.005635	0.005435	-1.037	0.29995			1.04867
maternal_education_level	-0.056565	0.017598	-3.214	0.00133	**		1.03569
			Signif. codes:		0 '***' 0.001 '**' 0.01 '*' 0.05 '.' 0.1 ' ' 1
Multiple R-squared:	0.02457
Adjusted R-squared:	0.0231
F-statistic :	16.7	(df=3, 1989)	p-value:	1.025e-10
3B. linear model with the age at first diagnosis as response variable
and the first diagnosis year, paternal age at childbirth, and paternal education level as predictor variable
Model:	age_at_first_diagnosis ~ first_diagnosis_year + paternal_age_at_childbirth + paternal_education_level (coded as 1-5)
Sample size:	1992	(1992 first diagnostic records for 1992 individuals)
		(first_diagnosis_year 1999-2012, with available paternal age at childbirth and paternal education information)
Coefficients:
	Estimate	Std. Error	t value	Pr(>|t|)	Signif.		VIF
(Intercept)	64.467	11.1987	5.757	9.92e-09	***
first_diagnosis_year	-0.030512	0.00559	-5.459	5.4e-08	***		1.01728
paternal_age_at_childbirth	-0.00787	0.004723	-1.666	0.0958	.		1.06837
paternal_education_level	-0.035998	0.017423	-2.066	0.0389	*		1.05656
			Signif. codes:		0 '***' 0.001 '**' 0.01 '*' 0.05 '.' 0.1 ' ' 1
Multiple R-squared:	0.02135
Adjusted R-squared:	0.01987
F-statistic :	14.46	(df=3, 1988)	p-value:	2.565e-09
3C. Spearman's correlation matrix				Sample size:		1975
p-value \ correlation coefficient	age_at_first_diagnosis	first_diagnosis_year	maternal_education_level	paternal_education_level	maternal_age_at_childbirth	paternal_age_at_childbirth
age_at_first_diagnosis		-0.13722	-0.0828704	-0.0618566	-0.0528044	-0.0674836
first_diagnosis_year	9.16407e-10		0.102601	0.089722	0.145754	0.112524
maternal_education_level	0.000227045	4.90403e-06		0.749871	0.232665	0.177721
paternal_education_level	0.00596203	6.52796e-05	< 2.2E-16		0.244385	0.263535
maternal_age_at_childbirth	0.0189339	7.60813e-11	< 2.2E-16	< 2.2E-16		0.742498
paternal_age_at_childbirth	0.00269484	5.3467e-07	1.76932e-15	< 2.2E-16	< 2.2E-16

## Sheet: Table S4
4A. linear model with the maternal age at childbirth as response variable
Model:	maternal_age_at_childbirth ~ child_birth_year + maternal_education_level (coded as 1-5)
Sample size:	2478
	(child_birth_year 1993-2010, with available maternal age at childbirth and maternal education information)
Coefficients:
	Estimate	Std. Error	t value	Pr(>|t|)	Signif.		VIF
(Intercept)	-270.539	33.6324	-8.044	1.33e-15	***
child_birth_year	0.14841	0.0168	8.833	< 2e-16	***		1.00893
maternal_education_level	0.52052	0.06442	8.081	9.97e-16	***		1.00893
			Signif. codes:		0 '***' 0.001 '**' 0.01 '*' 0.05 '.' 0.1 ' ' 1
Multiple R-squared:	0.06006
Adjusted R-squared:	0.0593
F-statistic :	79.08	(df=2, 2475)	p-value:	< 2.2E-16
4B. linear model with the paternal age at childbirth as response variable
Model:	paternal_age_at_childbirth ~ child_birth_year + paternal_education_level (coded as 1-5)
Sample size:	2476
	(child_birth_year 1993-2010, with available paternal age at childbirth and paternal education information)
Coefficients:
	Estimate	Std. Error	t value	Pr(>|t|)	Signif.		VIF
(Intercept)	-265.762	38.5821	-6.888	7.14e-12	***
child_birth_year	0.14659	0.01927	7.607	3.95e-14	***		1.0034
paternal_education_level	0.77762	0.07226	10.761	< 2e-16	***		1.0034
			Signif. codes:		0 '***' 0.001 '**' 0.01 '*' 0.05 '.' 0.1 ' ' 1
Multiple R-squared:	0.06919
Adjusted R-squared:	0.06844
F-statistic :	91.91	(df=2, 2473)	p-value:	< 2.2E-16
