# Supplementary material for: Statistical analysis of twenty years (1993 to 2012) of data from mainland China’s first intervention center for children with autism spectrum disorder
Source: Mol Autism. 2014 Nov 12;5:52. doi: 10.1186/2040-2392-5-52 (PMC4332440; doi:10.1186/2040-2392-5-52)
Supplement: Supplementary file 4 — Additional file 4: Table S9: The list of 100 autism intervention centers that participated in our survey. (XLS 61 KB) [file 13229_2014_154_MOESM4_ESM.xls]

## Sheet: Table S9
Center Name	Year of establishment	Province	City	Is founder the parent of autisitc children (yes or no)	Private or Public	children's age range	Focus on training for children with ASD (yes or no)	Number of children with ASD being trained	Number of teachers	ABA Training (yes or no)	Sensory Integration Training (yes or no)	TEACCH (yes or no)	Child Intervention (yes or no)	Parent Training (yes or no)
Beijing Stars and Rain	1993	Beijing	Beijing	Yes	Private	0-16Y	Yes	50	14	Yes	No	Yes	No	Yes
Xuchang Boai	1999	Henan	Xuchang	No	Private	0-12Y	No	6	20	Yes	Yes	Yes	Yes	Yes
Changsha Aimi'er	1999	Hunan	Changsha	No	Private	0-12Y	No	30	17	Yes	Yes	No	Yes	Yes
Donggang Tongying	2000	Liaoning	Donggang	Yes	Private	12Y below	No	20	8	Yes	Yes	No	Yes	Yes
Quanzhou Dipper	2001	Fujian	Quanzhou	Yes	Private	0-16Y	No	55	18	Yes	No	No	Yes	No
Xi'an Lalashou	2002	Shaanxi	Xi'an	Yes	Private	3-16Y	No	40	23	Yes	No	Yes	Yes	Yes
Tianjin Yitong	2002	Tianjin	Tianjin	No	Private	1-9Y	No	30	30	Yes	Yes	No	Yes	No
Tianjin Tongzhizhou	2002	Tianjin	Tianjin	Yes	Private	1-16Y	No	40	12	Yes	No	No	Yes	Yes
Xiamen Teacher Cai Studio	2002	Fujian	Xiamen	Yes	Private	0-7Y	No	35	5	Yes	No	No	Yes	Yes
Guangzhou Happy Island	2002	Guangdong	Guanghzou	Yes	Private	0-8Y	No	70	30	Yes	Yes	Yes	Yes	Yes
Hefei Chunya	2003	Anhui	Hefei	No	Private	2-12Y, above 16Y	No	40	15	Yes	Yes	No	Yes	Yes
Liuzhou Xingyu	2003	Guangxi	Liuzhou	Yes	Private	2-18Y	No	60	26	Yes	Yes	Yes	Yes	Yes
Changchun Starlight	2003	Jilin	Changchun	Yes	Private	0-6Y	No	85	35	Yes	Yes	No	Yes	Yes
Tianjin Yinuo	2003	Tianjin	Tianjin	Yes	Private	2-24Y	No	18	10	Yes	No	Yes	Yes	Yes
Wuhan Qihui	2003	Hubei	Wuhan	No	Private	2-14Y	No	60	75	Yes	Yes	No	Yes	Yes
Changsha Aimeng	2003	Hunan	Changsha	Yes	Private	2-14Y	No	25	20	Yes	No	No	Yes	Yes
Yong'an Xinyu	2003	Fujian	Yong'an	Yes	Private	0-6Y	No	45	20	Yes	Yes	No	Yes	Yes
Ganzhou Huicong	2003	Jiangxi	Ganzhou	Yes	Private	0-7Y	No	54	18	Yes	Yes	Yes	Yes	Yes
Tangshan Sida	2003	Hebei	Tangshan	Yes	Private	2-16Y	No	22	18	Yes	Yes	No	Yes	Yes
Zhuzhou Parent Support Center	2003	Hunan	Zhuzhou	Yes	Private	NA	No	29	3	Yes	No	No	No	Yes
Urumqi Love Garden	2004	Sinkiang	Urumqi	Yes	Private	2-12Y	No	60	43	Yes	Yes	Yes	Yes	Yes
Jiujiang Xinyuxin	2004	Jiangxi	Jiujiang	Yes	Private	0-14Y	Yes	45	22	Yes	No	Yes	Yes	Yes
Weifang Qianzhan	2004	Shandong	Weifang	No	Private	0-14Y	No	33	13	Yes	Not Available	Yes	Yes	Yes
Quanzhou Sun Rain	2004	Fujian	Quanzhou	Yes	Private	2-12Y	No	60	30	Yes	Yes	Not Available	Yes	Yes
Changchun Xinzhi	2004	Jilin	Changchun	Yes	Private	2-18Y	No	62	22	Yes	No	Yes	Yes	Yes
Wuhan Xile	2004	Hubei	Wuhan	No	Private	0-18Y	No	80	30	Yes	Yes	No	Yes	No
Shenzhen Jinsenianhua	2004	Guangdong	Shenzhen	No	Private	0-10Y	No	45	17	Yes	Yes	Yes	Yes	Yes
Suqian Special Children's Rehabilitation Hospital	2004	Jiangsu	Suqian	Yes	Private	0-6Y	No	14	10	Yes	Yes	Yes	Yes	Yes
Wuchang Star Bay	2004	Heilongjiang	Wuchang	Yes	Private	7-17Y	No	32	21	Yes	Yes	Yes	Yes	No
Jinan Peixinyuan	2004	Shandong	Jinan	No	Private	2-16Y	No	6	8	Yes	Yes	No	Yes	No
Jinan Mingtian	2004	Shandong	Jinan	No	Private	0-6Y	No	90	51	Yes	Yes	Yes	Yes	Yes
Taiyuan Fangzhou	2005	Shanxi	Taiyuan	Yes	Private	0-8Y	No	45	24	Yes	Yes	No	Yes	Yes
Changsha Qihang	2005	Hunan	Changsha	No	Private	1-12Y	No	45	25	Yes	Yes	Not Available	Yes	Yes
Yingkou Autism Research Society	2005	Liaoning	Yingkou	Yes	Private	0-6Y	Yes	38	11	Yes	Yes	No	Yes	Yes
Wenzhou Xingzhijia	2005	Zhejiang	Wenzhou	Yes	Private	0-6Y	No	10	11	Yes	Yes	No	Yes	Yes
Harbin Happy Baby	2005	Heilongjiang	Harbin	No	Private	0-8Y	No	70	25	Yes	Yes	No	Yes	Yes
Shenzhen Autism Research Society	2005	Guangdong	Shenzhen	Yes	Private	0-9Y, above 10Y	No	82	41	Yes	Yes	No	Yes	Yes
Zhangjiakou Yubao	2005	Hubei	Zhangjiakou	Yes	Private	3-18Y	No	20	13	Yes	No	No	Yes	No
Hangzhou Venus	2005	Zhejiang	Hangzhou	No	Private	0-12Y	No	21	14	Yes	Yes	Yes	Yes	No
Luoyang Golden Rain	2005	Henan	Luoyang	Yes	Private	0-22	No	26	15	Yes	Yes	No	Yes	Yes
Quanzhou Love	2005	Hujian	Quanzhou	Yes	Private	2-14Y	No	35	16	Yes	Yes	Yes	Yes	Yes
Nanchang Huicong	2006	Jiangxi	Nanchang	Yes	Private	2-8Y	No	47	20	Yes	Yes	Yes	Yes	Yes
Kunming Mengduobei	2006	Yunnan	Kunming	No	Private	2-8Y	No	48	22	Yes	Yes	Yes	Yes	Yes
Huizhou Hand-in-hand	2006	Guangdong	Huizhou	No	Private	0-10Y	No	47	20	Yes	Yes	Yes	Yes	Yes
Xiangyang Zhanyan	2006	Hubei	Xiangyang	No	Private	2-16Y	No	70	38	Yes	Yes	No	Yes	Yes
Guiyang Love Home	2006	Guizhou	Guiyang	Yes	Private	0-16Y	No	70	30	Yes	Yes	Yes	Yes	Yes
Dalian Small Dolphin	2006	Liaoning	Dalian	Yes	Private	3-12Y	No	50	18	Yes	Yes	Yes	Yes	Yes
Lianyungang Stellar	2006	Jiangsu	Lianyungang	Yes	Private	10Y below	No	40	15	Yes	Not Available	Not Available	Yes	Yes
Lanzhou Xinyuxing	2006	Gansu	Lanzhou	No	Private	0-6Y	No	11	14	Yes	Yes	Yes	Yes	Yes
Changchun Yulong	2006	Jilin	Changchun	No	Private	0-18Y	No	60	20	Yes	Yes	No	Yes	Yes
Wenzhou Peace and Star Rain	2006	Zhejiang	Wenzhou	No	Private	2-8Y	No	66	22	Yes	Yes	No	Yes	Yes
Changzhou Smurfs	2006	Jiangsu	Changzhou	Yes	Private	0-14Y	No	15	14	Yes	Yes	No	Yes	Yes
Wuxi Huicheng	2006	Jiangsu	Wuxi	No	Private	0-6Y	No	40	20	Yes	Yes	No	Yes	Yes
Cangzhou Olive Tree	2006	Hebei	Cangzhou	No	Private	2-12Y	No	25	12	Yes	Yes	Yes	Yes	Yes
Gongzhuling Xinyuan	2007	Jilin	Gongzhuling	Yes	Private	3-12Y	No	22	7	Yes	No	Yes	Yes	No
Huai'an Little Angels	2007	Jiangsu	Huai'an	No	Private	0-8Y	No	15	10	Yes	Yes	No	Yes	Yes
Shenyang Baby Turtles	2007	Liaoning	Shenyang	No	Private	2-12Y	No	38	10	Yes	Yes	No	Yes	No
Chifeng Xingzhilu	2007	Inner Mongol	Chifeng	No	Private	0-15Y	No	30	11	Yes	Yes	No	Yes	Yes
Guiyang Happy boat	2007	Guizhou	Guiyang	Yes	Private	3-12Y	No	75	22	Yes	Yes	No	Yes	Yes
Anqing Qidian	2007	Anhui	Anqing	Yes	Private	3-16Y	No	31	14	Yes	No	Yes	Yes	Yes
Xianyang Special Children's Rehabilitation Center	2007	Shaanxi	Xianyang	No	Private	3-16Y	No	17	17	Yes	Yes	Yes	Yes	Yes
Siping Sunshine Angel	2008	Jilin	Siping	No	Private	3-12Y	No	15	10	Yes	No	Yes	Yes	No
Qingdao Qianqianshou	2008	Shandong	Qingdao	Yes	Private	0-8Y	No	32	14	Yes	Yes	Not Available	Yes	No
Haikou Tianyi	2008	Hainan	Haikou	Yes	Private	2-16Y	No	60	32	Yes	Yes	Yes	Yes	Yes
Changsha Xingyuan	2008	Hunan	Changsha	Yes	Private	0-8Y	No	70	13	Yes	Yes	Yes	Yes	Yes
Linyi Love Trip	2008	Shandong	Linyi	Yes	Private	2-12Y	No	16	7	Yes	No	No	Yes	Yes
Harbin Stars and Love	2008	Heilongjiang	Harbin	No	Private	2-12Y	No	110	42	Yes	Yes	No	Yes	No
Shenzhen Zifeiyu	2008	Guangdong	Shenzhen	Yes	Private	0-16Y	No	170	30	Yes	Yes	No	Yes	No
Shantou Huixiang	2008	Guangdong	Shantou	No	Private	0-14Y	No	50	24	Yes	Yes	No	Yes	No
Tonghua Hope	2008	Jilin	Tonghua	No	Private	0-15Y	No	15	18	Yes	No	No	Yes	Yes
Shantou Xuekang	2009	Guangdong	Shantou	Yes	Private	2-14Y	No	58	32	Yes	Yes	No	Yes	Yes
Shenzhen Aixinzhihui	2009	Guangdong	Shenzhen	Yes	Private	1-15Y	No	50	20	Yes	Yes	Not Available	Yes	No
Fuyang Love Trip	2009	Anhui	Fuyang	Yes	Private	0-16Y	No	12	5	Yes	No	No	Yes	No
Zhuzhou Tongxinyuan	2009	Hunan	Zhuzhou	No	Private	1-8Y	No	38	15	Yes	No	Yes	Yes	Yes
Shanghai Chenyu	2009	Shanghai	Shanghai	Yes	Private	2-10Y	No	40	10	Yes	Yes	No	Yes	No
Songyuan Kangbao	2009	Jilin	Songyuan	Yes	Private	0-16Y	No	60	16	Yes	Yes	No	Yes	Yes
Nanchang Modern	2009	Jiangxi	Nanchang	Yes	Private	2-10Y	No	19	7	Yes	No	No	Yes	Yes
Yinchuan Xingyujiayuan	2009	Ningxia	Yinchuan	Yes	Private	3-16Y	Yes	14	8	Yes	No	Yes	Yes	No
Dongguan Tongxinyuan	2009	Guangdong	Dongguan	Yes	Private	0-8Y	Yes	55	20	Yes	Yes	Yes	Yes	Yes
Zhangjiakou Xingfu	2010	Hebei	Zhangjiakou	Yes	Private	0-9Y	No	10	5	Yes	Yes	No	Yes	Yes
Nanchang Kefanjia	2010	Jiangxi	Nanchang	Yes	Private	0-10Y	No	30	12	Yes	Yes	No	Yes	Yes
Chengdu Xinaixing	2010	Sichuan	Chengdu	Yes	Private	0-6Y	No	18	11	Yes	Yes	No	Yes	Yes
Changchun Yuguangtongxing	2010	Jilin	Changchun	No	Private	6-18Y	No	5	4	Yes	No	Yes	Yes	No
Tianjin Golden Sun	2010	Tianjin	Tianjin	Yes	Private	2-16Y	No	25	8	Yes	No	No	Yes	Yes
Xiamen Tiankang	2010	Fujian	Xiamen	Yes	Private	2-13Y	No	49	30	Yes	Yes	No	Yes	Yes
Songyuan Xinyuan	2010	Jilin	Songyuan	No	Private	2-30Y	No	30	10	Yes	Yes	No	Yes	Yes
Ningde Rehabilitation Hospital	2010	Fujian	Ningde	No	Public	0-13Y	No	26	14	Yes	Yes	No	Yes	Yes
Jieyang Huixiang	2010	Guangdong	Jieyang	No	Private	0-14Y	No	30	24	Yes	Yes	No	Yes	No
Jinan Rain Love	2010	Shandong	Jinan	Yes	Private	0-6Y	Yes	40	13	No	No	No	No	Yes
Sanming Xinyu	2010	Fujian	Sanming	Yes	Private	0-8Y	No	40	36	Yes	Yes	No	Yes	Yes
Fuzhou Golden Children	2010	Fujian	Fuzhou	Yes	Private	2-8Y	No	45	25	Yes	Yes	No	Yes	Yes
Chifeng Qisehua	2011	Inner Mongol	Chifeng	Yes	Private	2-8Y	No	18	8	Yes	Yes	No	Yes	Yes
Beijing Xinyi	2011	Beijing	Beijing	No	Private	2-8Y	No	20	20	Yes	Yes	No	Yes	Yes
Lanzhou lingxing	2011	Gansu	Lanzhou	No	Private	0-12Y	No	16	9	Yes	Yes	No	Yes	Yes
Yueqing Stars Home	2011	Zhejiang	Yueqing	Yes	Private	2-8Y	No	10	12	Yes	Yes	No	Yes	No
Tianjin Ruihui	2012	Tianjin	Tianjin	Yes	Private	2-12Y	No	34	12	Yes	Yes	No	Yes	No
Xinyu Autism Training Center	2012	Jiangxi	Xinyu	Yes	Private	0-6Y	No	18	12	Yes	No	Yes	Yes	Yes
Beijing Sunshine Road	2012	Beijing	Beijing	No	Private	2-12Y	No	27	20	Yes	Yes	No	Yes	No
Wuhu Autism Association	2012	Anhui	Wuhu	Yes	Private	0-23Y	Yes	30	5	Yes	Yes	Not Available	Yes	Yes
Suihua Kangqiao	2012	Heilongjiang	Suihua	Yes	Private	2-10Y	No	2	4	Yes	No	Yes	Yes	No
