# Supplementary material for: Statistical analysis of twenty years (1993 to 2012) of data from mainland China’s first intervention center for children with autism spectrum disorder
Source: Mol Autism. 2014 Nov 12;5:52. doi: 10.1186/2040-2392-5-52 (PMC4332440; doi:10.1186/2040-2392-5-52)
Supplement: Supplementary file 5 — Additional file 5: Table S10: The list of hospitals making diagnoses of autism spectrum disorder (ASD) obtained from the Beijing Stars and Rain Education Institute for Autism (SR) data. (XLS 56 KB) [file 13229_2014_154_MOESM5_ESM.xls]

## Sheet: Table S10
Hospital Name	Hospital Category	City Category	Province
Anhui Provincial Children's Hospital	Pediatric Hospital	Prefecture-level city (provincial capital)	Anhui
Anhui Provincial Hospital	General Hospital	Prefecture-level city (provincial capital)	Anhui
Anhui Provincial Hospital of Traditional Chinese Medicine	General Hospital	Prefecture-level city (provincial capital)	Anhui
The First Affiliated Hospital of Anhui Medical University	General Hospital	Prefecture-level city (provincial capital)	Anhui
The Sixth People's Hospital of Anqing City	Psychiatric Hospital	Prefecture-level city	Anhui
The Third People's Hospital of Bengbu City	General Hospital	Prefecture-level city	Anhui
The Fourth People's Hospital of Hefei City	Psychiatric Hospital	Prefecture-level city (provincial capital)	Anhui
Hefei Children's Hospital	Pediatric Hospital	Prefecture-level city (provincial capital)	Anhui
Beijing anding Hospital	Psychiatric Hospital	Municipality (Capital)	Beijing
Beijing Children's Hospital	Pediatric Hospital	Municipality (Capital)	Beijing
Erkang Hospital of Beijing City	Pediatric Hospital	Municipality (Capital)	Beijing
Beijing Guoji Hospital of Traditional Chinese Medicine	General Hospital	Municipality (Capital)	Beijing
General Hospital of Beijing People's Liberation Army Military Region	General Hospital	Municipality (Capital)	Beijing
Bayi Children's Hospital of Beijing City	Pediatric Hospital	Municipality (Capital)	Beijing
Beijing Chaoyang Tuanjiehu Hospital	General Hospital	Municipality (Capital)	Beijing
Beijing Maternal and Child Health Hospital	Women and Children's Hospital	Municipality (Capital)	Beijing
Shou'Er Jiangao Out-Patient Department of Beijing City	Pediatric Hospital	Municipality (Capital)	Beijing
Beijing Tiantan Hospital	General Hospital	Municipality (Capital)	Beijing
Peking Union Medical College Hospital	General Hospital	Municipality (Capital)	Beijing
Beijing New Century International Hospital for Children	Pediatric Hospital	Municipality (Capital)	Beijing
Beijing You'Anmen Hospital	General Hospital	Municipality (Capital)	Beijing
Peking University Sixth Hospital	Psychiatric Hospital	Municipality (Capital)	Beijing
Peking University Third Hospital	General Hospital	Municipality (Capital)	Beijing
Peking University First Hospital	General Hospital	Municipality (Capital)	Beijing
Navy General Hospital	General Hospital	Municipality (Capital)	Beijing
Capital Institute of Pediatrics	Pediatric Hospital	Municipality (Capital)	Beijing
Chinese People's Liberation Army General Hospital	General Hospital	Municipality (Capital)	Beijing
The Ninth People's Hospital of Chongqing City	General Hospital	Municipality	Chongqing
Chongqing Children's Hospital	Pediatric Hospital	Municipality	Chongqing
Xinqiao Hospital of Chongqing City	General Hospital	Municipality	Chongqing
The First Affiliated Hospital of Chongqing Medical University	General Hospital	Municipality	Chongqing
Fujian Maternal and Child Health Hospital	Women and Children's Hospital	Prefecture-level city (provincial capital)	Fujian
Fujian Provincial Hospital	General Hospital	Prefecture-level city (provincial capital)	Fujian
The Second Affiliated Hospital of Fujian Medical University	General Hospital	Prefecture-level city	Fujian
The First Affiliated Hospital of Fujian Medical University	General Hospital	Prefecture-level city (provincial capital)	Fujian
Xiehe Affiliated Hospital of Fujian Medical University	General Hospital	Prefecture-level city (provincial capital)	Fujian
Fuzhou Children's Hospital	Pediatric Hospital	Prefecture-level city (provincial capital)	Fujian
The Fourth Hospital of Fuzhou City	Psychiatric Hospital	Prefecture-level city (provincial capital)	Fujian
Fuzhou Maternal and Child Health Hospital	Women and Children's Hospital	Prefecture-level city (provincial capital)	Fujian
Longyan Children's Hospital	Pediatric Hospital	Prefecture-level city	Fujian
Quanzhou Children's Hospital	Pediatric Hospital	Prefecture-level city	Fujian
Xiamen Maternal and Child Health Hospital	Women and Children's Hospital	Sub-provincial city	Fujian
Xiamen Xianyue Hospital	Psychiatric Hospital	Sub-provincial city	Fujian
Gansu Maternal and Child Health Hospital	Women and Children's Hospital	Prefecture-level city (provincial capital)	Gansu
Lanzhou Children's Hospital	Pediatric Hospital	Prefecture-level city (provincial capital)	Gansu
Lanzhou Maternal and Child Health Hospital	Women and Children's Hospital	Prefecture-level city (provincial capital)	Gansu
Dongguan Maternal and Child Health Hospital	Women and Children's Hospital	Prefecture-level city	Guangdong
Nanhai Maternal and Child Health Hospital	Women and Children's Hospital	Prefecture-level city	Guangdong
Guangdong Maternal and Child Health Hospital	Women and Children's Hospital	Sub-provincial city (provincial capital)	Guangdong
Guangdong Mental Health Center	Psychiatric Hospital	Sub-provincial city (provincial capital)	Guangdong
Affiliated Hospital of Guangdong Medical College	General Hospital	Prefecture-level city	Guangdong
Guangzhou Airforce Hospital	General Hospital	Sub-provincial city (provincial capital)	Guangdong
Guangzhou Women and Children's Medical Center	Women and Children's Hospital	Sub-provincial city (provincial capital)	Guangdong
The Second Affiliated Hospital of Guangzhou Medical University	General Hospital	Sub-provincial city (provincial capital)	Guangdong
The Third Affiliated Hospital of Guangzhou Medical University	General Hospital	Sub-provincial city (provincial capital)	Guangdong
Guangzhou Zhujiang Hospital	General Hospital	Sub-provincial city (provincial capital)	Guangdong
Shantou University Mental Health Center	Psychiatric Hospital	Prefecture-level city	Guangdong
Shantou Central Hospital	General Hospital	Prefecture-level city	Guangdong
Shenzhen Bao'an Maternal and Child Health Hospital	Women and Children's Hospital	Sub-provincial city	Guangdong
Shenzhen Children's Hospital	Pediatric Hospital	Sub-provincial city	Guangdong
Shenzhen Futian Maternal and Child Health Hospital	Women and Children's Hospital	Sub-provincial city	Guangdong
Shenzhen Maternal and Child Health Hospital	Women and Children's Hospital	Sub-provincial city	Guangdong
Kanning Hospital of Shenzhen City	Psychiatric Hospital	Sub-provincial city	Guangdong
Shenzhen People's Hospital	General Hospital	Sub-provincial city	Guangdong
Shenzhen Hospital of Traditional Chinese Medicine	General Hospital	Sub-provincial city	Guangdong
Shenzhen Far-East Women and Children Hospital	Women and Children's Hospital	Sub-provincial city	Guangdong
The Third People's Hospital of Zhanjiang City	General Hospital	Prefecture-level city	Guangdong
The Second Affiliated Hospital of Sun Yat-Sen University	General Hospital	Sub-provincial city (provincial capital)	Guangdong
The Third Affiliated Hospital of Sun Yat-Sen University	General Hospital	Sub-provincial city (provincial capital)	Guangdong
The First Affiliated Hospital of Sun Yat-Sen University	General Hospital	Sub-provincial city (provincial capital)	Guangdong
Zhuhai Maternal and Child Health Hospital	Women and Children's Hospital	Prefecture-level city	Guangdong
Peking University Shenzhen Hospital	General Hospital	Sub-provincial city	Guangdong
Guangxi Women and Children's Hospital	Women and Children's Hospital	Prefecture-level city (provincial capital)	Guangxi
Guangxi Longquanshan Hospital	Psychiatric Hospital	Prefecture-level city	Guangxi
Guangxi Maternal and Child Health Hospital	Women and Children's Hospital	Prefecture-level city (provincial capital)	Guangxi
Guangxi People's Hospital	General Hospital	Prefecture-level city (provincial capital)	Guangxi
Liuzhou People's Hospital	General Hospital	Prefecture-level city	Guangxi
The First Affiliated Hospital of Guangxi Medical University	General Hospital	Prefecture-level city (provincial capital)	Guangxi
The First Affiliated Hospital of Guangxi University of Chinese Medicine	General Hospital	Prefecture-level city (provincial capital)	Guangxi
Guilin Humanity Women and Children's Hospital	Women and Children's Hospital	Prefecture-level city	Guangxi
Guilin Women and Children's Hospital	Women and Children's Hospital	Prefecture-level city	Guangxi
Guilin Red Cross Humanity Hospital	General Hospital	Prefecture-level city	Guangxi
Liuzhou Maternal and Child Health Hospital	Women and Children's Hospital	Prefecture-level city	Guangxi
Liuzhou Hospital of Traditional Chinese Medicine	General Hospital	Prefecture-level city	Guangxi
Nanning People's Hospital	General Hospital	Prefecture-level city (provincial capital)	Guangxi
Nanning Maternal and Child Health Hospital	Women and Children's Hospital	Prefecture-level city (provincial capital)	Guangxi
Guiyang Children's Hospital	Pediatric Hospital	Prefecture-level city (provincial capital)	Guizhou
Guiyang Maternal and Child Health Hospital	Women and Children's Hospital	Prefecture-level city (provincial capital)	Guizhou
Haikou People's Hospital	General Hospital	Prefecture-level city (provincial capital)	Hainan
Hainan Maternal and Child Health Hospital	Women and Children's Hospital	Prefecture-level city (provincial capital)	Hainan
Hainan People's Hospital	General Hospital	Prefecture-level city (provincial capital)	Hainan
Baoding No.252 Hospital	General Hospital	Prefecture-level city	Hebei
Baoding Chidren's Hospital	Pediatric Hospital	Prefecture-level city	Hebei
Hebei Children's Hospital	Pediatric Hospital	Prefecture-level city (provincial capital)	Hebei
Qinhuangdao Maternal and Child Health Hospital	Women and Children's Hospital	Prefecture-level city	Hebei
Bethune International Peace Hospital of Shijiazhuang City	General Hospital	Prefecture-level city (provincial capital)	Hebei
Bethune Hospital of Shijiazhuang City	General Hospital	Prefecture-level city (provincial capital)	Hebei
Shijiazhuang Children's Hospital	Pediatric Hospital	Prefecture-level city (provincial capital)	Hebei
Tangshan Maternal and Child Health Hospital	Women and Children's Hospital	Prefecture-level city	Hebei
People's Hospital of Xingtai City	General Hospital	Prefecture-level city	Hebei
Zhangjiakou Maternal and Child Health Hospital	Women and Children's Hospital	Prefecture-level city (provincial capital)	Hebei
Daqing Longnan Hospital	General Hospital	Prefecture-level city	Heilongjiang
Daqing Oilfield General Hospital	General Hospital	Prefecture-level city	Heilongjiang
Harbin Children's Hospital	Pediatric Hospital	Sub-provincial city (provincial capital)	Heilongjiang
Harbin Maternal and Child Health Hospital	Women and Children's Hospital	Sub-provincial city (provincial capital)	Heilongjiang
The Second Affiliated Hospital of Harbin Medical University	General Hospital	Sub-provincial city (provincial capital)	Heilongjiang
The First Affiliated Hospital of Harbin Medical University	General Hospital	Sub-provincial city (provincial capital)	Heilongjiang
The First Hospital of Qiqihar City	General Hospital	Prefecture-level city	Heilongjiang
The First Affiliated Hospital of Jiamusi University	General Hospital	Prefecture-level city	Heilongjiang
Jiamusi Maternal and Child Health Hospital	Women and Children's Hospital	Prefecture-level city	Heilongjiang
Women and Children's Hospital of Mudanjiang City	Women and Children's Hospital	Prefecture-level city	Heilongjiang
Henan Maternal and Child Health Hospital	Women and Children's Hospital	Prefecture-level city (provincial capital)	Henan
Jiaozuo Maternal and Child Health Hospital	Women and Children's Hospital	Prefecture-level city	Henan
The Third People's Hospital of Luoyang City	General Hospital	Prefecture-level city	Henan
Luoyang Children's Hospital	Pediatric Hospital	Prefecture-level city	Henan
The First Affiliated Hospital of Zhengzhou University	General Hospital	Prefecture-level city (provincial capital)	Henan
Zhengzhou Children's Hospital	Pediatric Hospital	Prefecture-level city (provincial capital)	Henan
Zhengzhou Maternal and Child Health Hospital	Women and Children's Hospital	Prefecture-level city (provincial capital)	Henan
Hubei Maternal and Child Health Hospital	Women and Children's Hospital	Sub-provincial city (provincial capital)	Hubei
Hubei Zhongshan Hospital	General Hospital	Sub-provincial city (provincial capital)	Hubei
Jingmen Maternal and Child Health Hospital	Women and Children's Hospital	Prefecture-level city	Hubei
Shiyan Taihe Hospital	General Hospital	Prefecture-level city	Hubei
Wuhan Maternal and Child Health Hospital	Women and Children's Hospital	Sub-provincial city (provincial capital)	Hubei
Liyuan Hospital of Tongji Medical College of Huazhong University of Science and Technology	General Hospital	Sub-provincial city (provincial capital)	Hubei
Wuhan Children's Hospital	Pediatric Hospital	Sub-provincial city (provincial capital)	Hubei
Wuhan Tongji Hospital	General Hospital	Sub-provincial city (provincial capital)	Hubei
Wuhan Union Hospital	General Hospital	Sub-provincial city (provincial capital)	Hubei
Xiangfan anding Hospital	Psychiatric Hospital	Prefecture-level city	Hubei
Xiangfan Central Hospital	General Hospital	Prefecture-level city	Hubei
Changde Maternal and Child Health Hospital	Women and Children's Hospital	Prefecture-level city	Hunan
Hunan Children's Hospital	Pediatric Hospital	Prefecture-level city (provincial capital)	Hunan
Hunan Maternal and Child Health Hospital	Women and Children's Hospital	Prefecture-level city (provincial capital)	Hunan
Hunan Military Hospital	General Hospital	Prefecture-level city (provincial capital)	Hunan
The First People's Hospital of Huaihua City	General Hospital	Prefecture-level city	Hunan
Huaihua Maternal and Child Health Hospital	Women and Children's Hospital	Prefecture-level city	Hunan
The Second Xiangya Hospital of Central-South University	General Hospital	Prefecture-level city (provincial capital)	Hunan
Xiangya Hospital of Central-South University	General Hospital	Prefecture-level city (provincial capital)	Hunan
Changsha Children's Hospital	Pediatric Hospital	Prefecture-level city (provincial capital)	Hunan
Changsha Maternal and Child Health Hospital	Women and Children's Hospital	Prefecture-level city (provincial capital)	Hunan
Zhuzhou Maternal and Child Health Hospital	Women and Children's Hospital	Prefecture-level city	Hunan
The First Hospital of Zhuzhou City	General Hospital	Prefecture-level city	Hunan
Chifeng anding Hospital	Psychiatric Hospital	Prefecture-level city	Inner Mongolia
Chifeng Maternal and Child Health Hospital	Women and Children's Hospital	Prefecture-level city	Inner Mongolia
The First People's Hospital of Lianyungang City	General Hospital	Prefecture-level city	Jiangsu
General Hospital of Nanjing Military Region	General Hospital	Sub-provincial city (provincial capital)	Jiangsu
Nanjing Child Mental Health Research Center	Psychiatric Hospital	Sub-provincial city (provincial capital)	Jiangsu
Nanjing Children's Hospital	Pediatric Hospital	Sub-provincial city (provincial capital)	Jiangsu
Xuzhou Aixin Hospital	General Hospital	Prefecture-level city	Jiangsu
The First People's Hospital of Xuzhou City	General Hospital	Prefecture-level city	Jiangsu
Xuzhou Children's Hospital	Pediatric Hospital	Prefecture-level city	Jiangsu
Zhenjiang Jiangbin Hospital	General Hospital	Prefecture-level city	Jiangsu
Ganzhou Children's Hospital	Pediatric Hospital	Prefecture-level city	Jiangxi
Jiangxi Children's Hospital	Pediatric Hospital	Prefecture-level city (provincial capital)	Jiangxi
Jiujiang Maternal and Child Health Hospital	Women and Children's Hospital	Prefecture-level city	Jiangxi
Nanchang Children's Hospital	Pediatric Hospital	Prefecture-level city (provincial capital)	Jiangxi
The First Hospital of Jilin University	General Hospital	Sub-provincial city (provincial capital)	Jilin
Jilin Province Nerve and Mental Hospital	Psychiatric Hospital	Prefecture-level city	Jilin
Jilin Children's Hospital	Pediatric Hospital	Prefecture-level city	Jilin
Liaoyuan Women and Infants Hospital	Women and Children's Hospital	Prefecture-level city	Jilin
Changchun Yue's Foolproof Church Hospital	General Hospital	Sub-provincial city (provincial capital)	Jilin
The Affiliated Hospital of Yanbian University	General Hospital	County-level city	Jilin
Changchun Maternal and Child Health Hospital	Women and Children's Hospital	Sub-provincial city (provincial capital)	Jilin
The Sixth Hospital of Changchun City	Psychiatric Hospital	Sub-provincial city (provincial capital)	Jilin
Changchun Children's Hospital	Pediatric Hospital	Sub-provincial city (provincial capital)	Jilin
The Second Affiliated Hospital of Jilin University	General Hospital	Sub-provincial city (provincial capital)	Jilin
Changchun People's Hospital	General Hospital	Sub-provincial city (provincial capital)	Jilin
No.461 Hospital of People's Liberation Army	General Hospital	Sub-provincial city (provincial capital)	Jilin
Benxi Central Hospital	General Hospital	Prefecture-level city	Liaoning
The Seventh People's Hospital of Dalian City	Psychiatric Hospital	Sub-provincial city	Liaoning
Dalian Children's Hospital	Pediatric Hospital	Sub-provincial city	Liaoning
Dalian Hospital of Traditional Chinese Medicine	General Hospital	Sub-provincial city	Liaoning
The Second Affiliated Hospital of Dalian Medical University	General Hospital	Sub-provincial city	Liaoning
The Third Hospital of Dandong City	Psychiatric Hospital	Prefecture-level city	Liaoning
Jinzhou Children's Hospital	Pediatric Hospital	Prefecture-level city	Liaoning
Jinzhou Women and Infants Hospital	Women and Children's Hospital	Prefecture-level city	Liaoning
Liaoyang Children's Hospital	Pediatric Hospital	Prefecture-level city	Liaoning
Shenyang Children's Hospital	Pediatric Hospital	Sub-provincial city (provincial capital)	Liaoning
Shengjing Hospital of China Medical University	General Hospital	Sub-provincial city (provincial capital)	Liaoning
People's Liberation Army No.202 Hospital	General Hospital	Sub-provincial city (provincial capital)	Liaoning
Affiliated Hospital of Ningxia Medical University	General Hospital	Prefecture-level city (provincial capital)	Ningxia
Yinchuan Maternal and Child Health Hospital	Women and Children's Hospital	Prefecture-level city (provincial capital)	Ningxia
Women and Children's Hospital of Qinghai Province	Women and Children's Hospital	Prefecture-level city (provincial capital)	Qinghai
Shaanxi Maternal and Child Health Hospital	Women and Children's Hospital	Sub-provincial city (provincial capital)	Shaanxi
Shaanxi People's Hospital	General Hospital	Sub-provincial city (provincial capital)	Shaanxi
Xijing Hospital of The Fourth Military Medical University	General Hospital	Sub-provincial city (provincial capital)	Shaanxi
Xi'an Gaoxin Hospital	General Hospital	Sub-provincial city (provincial capital)	Shaanxi
The First Affiliated Hospital of Medical College of Xi'an Jiaotong University	General Hospital	Sub-provincial city (provincial capital)	Shaanxi
The Second Affiliated Hospital of Medical College of Xi'an Jiaotong University	General Hospital	Sub-provincial city (provincial capital)	Shaanxi
Xi'an Children's Hospital	Pediatric Hospital	Sub-provincial city (provincial capital)	Shaanxi
Xi'an Hospital of Traditional Chinese Medicine	General Hospital	Sub-provincial city (provincial capital)	Shaanxi
Tangdu Hospital of The Fourth Military Medical University	General Hospital	Sub-provincial city (provincial capital)	Shaanxi
The Second Affiliated Hospital of Xi'an Medical University	General Hospital	Sub-provincial city (provincial capital)	Shaanxi
Jinan Maternal and Child Health Hospital	Women and Children's Hospital	Sub-provincial city (provincial capital)	Shandong
The First People's Hospital of Jining City	General Hospital	Prefecture-level city	Shandong
Jining Maternal and Child Health Hospital	Women and Children's Hospital	Prefecture-level city	Shandong
Jining Shizhong Maternal and Child Health Hospital	Women and Children's Hospital	Prefecture-level city	Shandong
Affiliated Hospital of Jining Medical University	General Hospital	Prefecture-level city	Shandong
Laiyang Psychiatric Hospital	Psychiatric Hospital	County-level city	Shandong
Liaocheng People's Hospital	General Hospital	Prefecture-level city	Shandong
Linyi Children's Hospital	Pediatric Hospital	Prefecture-level city	Shandong
Linyi Maternal and Child Health Hospital	Women and Children's Hospital	Prefecture-level city	Shandong
Affiliated Hospital of Medical College Qingdao University	General Hospital	Sub-provincial city	Shandong
Qingdao Children's Hospital	Pediatric Hospital	Sub-provincial city	Shandong
Women and Children's Hospital of Qingdao City	Women and Children's Hospital	Sub-provincial city	Shandong
Qilu Children's Hospital of Shangdong University	Pediatric Hospital	Sub-provincial city (provincial capital)	Shandong
Qilu Hospital of Shandong University	General Hospital	Sub-provincial city (provincial capital)	Shandong
Shandong Mental Health Center	Psychiatric Hospital	Sub-provincial city (provincial capital)	Shandong
Shandong Provincial Hospital	General Hospital	Sub-provincial city (provincial capital)	Shandong
Yantai Yuhuangding Hospital	General Hospital	Prefecture-level city	Shandong
Tai'an Children's Hospital	Pediatric Hospital	Prefecture-level city	Shandong
Tai'an Maternal and Child Health Hospital	Women and Children's Hospital	Prefecture-level city	Shandong
Tai'an Central Hospital	General Hospital	Prefecture-level city	Shandong
Tai'an Central Hospital	General Hospital	Prefecture-level city	Shandong
Weifang People's Hospital	General Hospital	Prefecture-level city	Shandong
Yantai Maternal and Child Health Hospital	Women and Children's Hospital	Prefecture-level city	Shandong
The Second Hospital of Zaozhuang City	Psychiatric Hospital	Prefecture-level city	Shandong
Zaozhuang Municipal Hospital	General Hospital	Prefecture-level city	Shandong
Zibo Maternal and Child Health Hospital	Women and Children's Hospital	Prefecture-level city	Shandong
Children's Hospital of Fudan University	Pediatric Hospital	Municipality	Shanghai
No.85 Hospital of People's Liberation Army	General Hospital	Municipality	Shanghai
Shanghai Humanity Hospital	General Hospital	Municipality	Shanghai
Shanghai Children's Medical Center	Pediatric Hospital	Municipality	Shanghai
Shanghai Children's Hospital	Pediatric Hospital	Municipality	Shanghai
Shanghai Ganquan Hospital	General Hospital	Municipality	Shanghai
The Sixth People's Hospital of Shanghai City	General Hospital	Municipality	Shanghai
Shanghai Mental Health Center	Psychiatric Hospital	Municipality	Shanghai
The New Century, Out-Patient Department of Shanghai City	General Hospital	Municipality	Shanghai
Shanghai Xuhui Maternal and Child Health Hospital	Women and Children's Hospital	Municipality	Shanghai
Xinhua Hospital Affiliated to Shanghai Jiaotong University School of Medicine	General Hospital	Municipality	Shanghai
The First People's Hospital of Datong City	Women and Children's Hospital	Prefecture-level city	Shanxi
Shangxi Children's Hospital	Women and Children's Hospital	Prefecture-level city (provincial capital)	Shanxi
Taiyuan Children's Hospital	Pediatric Hospital	Prefecture-level city (provincial capital)	Shanxi
Taiyuan Maternal and Child Health Hospital	Women and Children's Hospital	Prefecture-level city (provincial capital)	Shanxi
No.541 Hospital of People's Liberation Army	General Hospital	County	Shanxi
Yangquan Maternal and Child Health Hospital	Women and Children's Hospital	Prefecture-level city	Shanxi
Chengdu Mental Health Center	Psychiatric Hospital	Sub-provincial city (provincial capital)	Sichuan
Chengdu Children's Hospital	Pediatric Hospital	Sub-provincial city (provincial capital)	Sichuan
Chengdu Women and Children's Central Hospital	Women and Children's Hospital	Sub-provincial city (provincial capital)	Sichuan
Chengdu Western Hospital	General Hospital	Sub-provincial city (provincial capital)	Sichuan
Luzhou Psychiatric Hospital	Psychiatric Hospital	Prefecture-level city	Sichuan
The Third People's Hospital of Mianyang City	General Hospital	Prefecture-level city	Sichuan
West China Second University Hospital	Women and Children's Hospital	Sub-provincial city (provincial capital)	Sichuan
West China Hospital Affiliated to Sichuan University	General Hospital	Sub-provincial city (provincial capital)	Sichuan
Suining People's Hospital	General Hospital	Prefecture-level city	Sichuan
Tianjin Children's Hospital	Pediatric Hospital	Municipality	Tianjin
Tianjin Women and Children Health Center	Women and Children's Hospital	Municipality	Tianjin
Tianjin Maternal and Child Health Hospital	Women and Children's Hospital	Municipality	Tianjin
Children's Hospital of Tanggu District of Tianjin City	Pediatric Hospital	Municipality	Tianjin
Affiliated Hospital of Tianjin Medical University	General Hospital	Municipality	Tianjin
Urumqi Children's Hospital	Pediatric Hospital	Prefecture-level city (provincial capital)	Xinjiang
The Fourth People's Hospital of Urumqi City	Psychiatric Hospital	Prefecture-level city (provincial capital)	Xinjiang
People's Hospital of Xinjiang Uygur Autonomous Region	General Hospital	Prefecture-level city (provincial capital)	Xinjiang
The First Affiliated Hospital of Xinjiang Medical University	General Hospital	Prefecture-level city (provincial capital)	Xinjiang
Kunming Children's Hospital	Pediatric Hospital	Prefecture-level city (provincial capital)	Yunnan
The First Affiliated Hospital of Kunming Medical University	General Hospital	Prefecture-level city (provincial capital)	Yunnan
The Seventh People's Hospital of Hangzhou City	Psychiatric Hospital	Sub-provincial city (provincial capital)	Zhejiang
Hangzhou Children's Hospital	Pediatric Hospital	Sub-provincial city (provincial capital)	Zhejiang
Hangzhou Hospital of Traditional Chinese Medicine	General Hospital	Sub-provincial city (provincial capital)	Zhejiang
The Second Hospital of Jinhua City	Psychiatric Hospital	Prefecture-level city	Zhejiang
Ningbo Haishu Hospital of Traditional Chinese Medicine	General Hospital	Sub-provincial city	Zhejiang
Ningbo Children's Hospital	Pediatric Hospital	Sub-provincial city	Zhejiang
Women and Children's Hospital of Ningbo City	Women and Children's Hospital	Sub-provincial city	Zhejiang
The First People's Hospital of Wenzhou City	General Hospital	Prefecture-level city	Zhejiang
Wenzhou Children's Hospital	Pediatric Hospital	Prefecture-level city	Zhejiang
The People's Hospital of Wenzhou City	General Hospital	Prefecture-level city	Zhejiang
The Second Affiliated Hospital of Wenzhou Medical College	General Hospital	Prefecture-level city	Zhejiang
The Children's Hospital Affiliated to Zhejiang University School of Medicine	Pediatric Hospital	Sub-provincial city (provincial capital)	Zhejiang
