# Supplementary material for: Statistical analysis of twenty years (1993 to 2012) of data from mainland China’s first intervention center for children with autism spectrum disorder
Source: Mol Autism. 2014 Nov 12;5:52. doi: 10.1186/2040-2392-5-52 (PMC4332440; doi:10.1186/2040-2392-5-52)
Supplement: Supplementary file 7 — Additional file 7: Table S11: The numbers of diagnoses grouped by the level of cities in which the hospitals are located and diagnosis year. (XLS 39 KB) [file 13229_2014_154_MOESM7_ESM.xls]

## Sheet: Table S11
	Number (percent) diagnoses made by hospitals in municipalities	Number (percent) diagnoses made by hospitals in sub-provincial cities	Number (percent) diagnoses made by hospitals in prefectural-level cities	Number (percent) diagnoses made by hospitals in counties or county-level cities	Number (percent) diagnoses made by other organizations
1990	0 (0.0%)	1 (100.0%)	0 (0.0%)	0 (0.0%)	0 (0.0%)
1992	1 (100.0%)	0 (0.0%)	0 (0.0%)	0 (0.0%)	0 (0.0%)
1993	0 (0.0%)	0 (0.0%)	1 (100.0%)	0 (0.0%)	0 (0.0%)
1994	3 (50.0%)	2 (33.3%)	1 (16.7%)	0 (0.0%)	0 (0.0%)
1995	9 (47.4%)	7 (36.8%)	2 (10.5%)	0 (0.0%)	1 (5.3%)
1996	8 (61.5%)	4 (30.8%)	1 (7.7%)	0 (0.0%)	0 (0.0%)
1997	23 (59.0%)	8 (20.5%)	5 (12.8%)	0 (0.0%)	3 (7.7%)
1998	37 (49.3%)	30 (40.0%)	5 (6.7%)	0 (0.0%)	3 (4.0%)
1999	66 (53.7%)	33 (26.8%)	21 (17.1%)	1 (0.8%)	2 (1.6%)
2000	63 (48.1%)	51 (38.9%)	15 (11.1%)	0 (0.0%)	2 (1.5%)
2001	99 (47.1%)	92 (43.8%)	12 (5.7%)	0 (0.0%)	7 (3.3%)
2002	90 (47.6%)	66 (34.9%)	31 (16.4%)	0 (0.0%)	2 (1.1%)
2003	96 (46.8%)	69 (33.7%)	34 (16.6%)	0 (0.0%)	6 (2.9%)
2004	103 (47.7%)	71 (32.9%)	37 (17.1%)	0 (0.0%)	5 (2.3%)
2005	98 (47.1%)	62 (29.8%)	44 (21.2%)	0 (0.0%)	4 (1.9%)
2006	117 (45.5%)	77 (30.0%)	56 (21.8%)	0 (0.0%)	7 (2.7%)
2007	150 (49.5%)	85 (28.1%)	54 (17.8%)	2 (0.7%)	12 (4.0%)
2008	137 (50.2%)	63 (23.1%)	62 (22.7%)	0 (0.0%)	11 (4.0%)
2009	105 (41.2%)	77 (30.2%)	68 (26.7%)	0 (0.0%)	5 (1.0%)
2010	146 (51.1%)	75 (26.2%)	63 (22.0%)	0 (0.0%)	2 (0.7%)
2011	133 (54.1%)	61 (24.8%)	49 (19.9%)	0 (0.0%)	3 (1.2%)
2012	90 (57.3%)	35 (22.3%)	29 (18.5%)	1 (0.6%)	2 (1.3%)
Total	1574 (49.0%)	969 (30.2%)	590 (18.4%)	4 (0.1%)	77 (2.4%)
