# Supplementary material for: Statistical analysis of twenty years (1993 to 2012) of data from mainland China’s first intervention center for children with autism spectrum disorder
Source: Mol Autism. 2014 Nov 12;5:52. doi: 10.1186/2040-2392-5-52 (PMC4332440; doi:10.1186/2040-2392-5-52)
Supplement: Supplementary file 8 — Additional file 8: Table S12: The numbers of diagnoses grouped by the hospital type and diagnosis year. (XLS 39 KB) [file 13229_2014_154_MOESM8_ESM.xls]

## Sheet: Table S12
	Number (percent) diagnoses made by psychiatric hospitals	Number (percent) diagnoses made by pediatric hospitals	Number (percent) diagnoses made by women's & children's hospitals	Number (percent) diagnoses made by general hospitals	Number (percent) diagnoses made by other organizations
1990	1 (100.0%)	0 (0.0%)	0 (0.0%)	0 (0.0%)	0 (0.0%)
1992	0 (0.0%)	0 (0.0%)	0 (0.0%)	1 (100.0%)	0 (0.0%)
1993	1 (100.0%)	0 (0.0%)	0 (0.0%)	0 (0.0%)	0 (0.0%)
1994	5 (83.3%)	0 (0.0%)	0 (0.0%)	1 (16.7%)	0 (0.0%)
1995	10 (52.6%)	1 (5.3%)	1 (5.3%)	6 (31.6%)	1 (5.3%)
1996	8 (61.5%)	5 (38.5%)	0 (0.0%)	0 (0.0%)	0 (0.0%)
1997	17 (43.6%)	13 (33.3%)	1 (2.6%)	5 (12.8%)	3 (7.7%)
1998	36 (48.0%)	17 (22.7%)	3 (4.0%)	16 (21.3%)	3 (4.0%)
1999	58 (47.2%)	26 (21.1%)	5 (4.1%)	32 (26.0%)	2 (1.6%)
2000	66 (50.4%)	27 (20.6%)	7 (5.3%)	29 (22.1%)	2 (1.5%)
2001	103 (49.1%)	41 (19.5%)	9 (4.3%)	50 (23.8%)	7 (3.3%)
2002	69 (36.5%)	63 (33.3%)	16 (8.5%)	39 (20.6%)	2 (1.1%)
2003	82 (40.0%)	57 (27.8%)	16 (7.8%)	44 (21.5%)	6 (2.9%)
2004	79 (36.6%)	70 (32.4%)	15 (6.9%)	47 (21.8%)	5 (2.3%)
2005	57 (27.4%)	97 (46.6%)	11 (5.3%)	39 (18.8%)	4 (1.9%)
2006	79 (30.7%)	91 (35.4%)	25 (9.7%)	55 (21.4%)	7 (2.7%)
2007	99 (32.7%)	113 (37.3%)	29 (9.6%)	50 (16.5%)	12 (4.0%)
2008	100 (36.6%)	90 (33.0%)	23 (8.4%)	49 (18.0%)	11 (4.0%)
2009	70 (27.5%)	109 (42.8%)	25 (9.8%)	46 (18.0%)	5 (2.0%)
2010	108 (37.8%)	91 (31.8%)	30 (10.5%)	55 (19.2%)	2 (0.7%)
2011	92 (37.4%)	92 (37.4%)	27 (11.0%)	32 (13.0%)	3 (1.2%)
2012	69 (44.0%)	40 (25.6%)	13 (8.3%)	33 (21.0%)	2 (1.3%)
Total	1209 (37.6%)	1043 (32.5%)	256 (8.0%)	629 (19.6%)	77 (2.4%)
