# Supplementary material for: Statistical analysis of twenty years (1993 to 2012) of data from mainland China’s first intervention center for children with autism spectrum disorder
Source: Mol Autism. 2014 Nov 12;5:52. doi: 10.1186/2040-2392-5-52 (PMC4332440; doi:10.1186/2040-2392-5-52)
Supplement: Supplementary file 9 — Additional file 9: Table S13: The parent-reported diagnosis, Autism Diagnostic Interview, Revised (ADI-R) score and rediagnosis results given by child psychiatrists for 42 children that we reassessed. (XLS 25 KB) [file 13229_2014_154_MOESM9_ESM.xls]

## Sheet: Table S13
Sample ID	Parent-reported Diagnosis	ADIR Score					Re-diagnosis by ADI-R	Re-diagnosis by child psychiatrists
		Total A	Total B (Verbal)	Total B (Nonverbal)	Total C	Total D
AU0175	ASD	18	11		0	2	ASD	Asperger Syndrome
AU0176	ASD	16	14		6	1	Autism	classic autistic disorders
AU0177	ASD	21	22		10	5	Autism	Asperger Syndrome
AU0178	ASD	25		14	3	5	Autism	Rett Syndrome
AU0180	ASD	25		14	6	5	Autism	classic autistic disorders
AU0188	ASD	25	21		6	5	Autism	classic autistic disorders
AU0189	ASD	6	8		1	5	non-ASD	classic autistic disorders
AU0194	ASD	25		14	5	3	Autism	classic autistic disorders
AU0200	Autistic tendencies	18		9	7	5	Autism	classic autistic disorders
AU0201	ASD	14	15		2	4	ASD	classic autistic disorders
AU0202	ASD	21		13	0	4	ASD	classic autistic disorders
AU0205	ASD	10	9		7	4	Autism	Asperger Syndrome
AU0208	ASD	18	19		5	4	Autism	Asperger Syndrome
AU0209	Autistic tendencies	12	12		2	5	ASD	Asperger Syndrome
AU0211	ASD	25	19		2	5	ASD	classic autistic disorders
AU0212	ASD	23	21		3	5	Autism	classic autistic disorders
AU0213	ASD	19	12		6	4	Autism	classic autistic disorders
AU0215	Autistic tendencies	15		8	4	3	Autism	classic autistic disorders
AU0219	ASD	20	17		6	3	Autism	high functioning autism
AU0224	ASD	8		11	0	3	ASD	classic autistic disorders
AU0253	ASD	17	19		5	4	Autism	high functioning autism
AU0257	ASD	26		14	4	5	Autism	classic autistic disorders
AU0261	Autistic tendencies	24	16		4	3	Autism	high functioning autism
AU0263	ASD	13	13		7	1	Autism	classic autistic disorders
AU0264	ASD	24	18		6	5	Autism	classic autistic disorders
AU0265	Autistic tendencies	10		6	1	5	ASD	classic autistic disorders
AU0267	Autistic tendencies	20	15		3	3	Autism	classic autistic disorders
AU0268	ASD	26	21		8	5	Autism	classic autistic disorders
AU0270	ASD	19		13	3	5	Autism	classic autistic disorders
AU0272	ASD	27		13	3	5	Autism	classic autistic disorders
AU0273	Autistic tendencies	19	13		5	5	Autism	classic autistic disorders
AU0274	ASD	26	19		5	4	Autism	classic autistic disorders
AU0278	ASD	19	13		3	4	Autism	Asperger Syndrome
AU0284	ASD	23		13	6	4	Autism	classic autistic disorders
AU0287	ASD	27	20		5	5	Autism	classic autistic disorders
AU0288	Autistic tendencies	24	21		8	5	Autism	classic autistic disorders
AU0289	Autistic tendencies	25	10		4	5	Autism	classic autistic disorders
AU0290	ASD	25	17		8	3	Autism	classic autistic disorders
AU0291	ASD	25		12	5	5	Autism	classic autistic disorders
AU0294	Autistic tendencies	14	12		5	3	Autism	classic autistic disorders
AU0295	ASD	14		5	2	5	ASD	non-ASD
AU0296	Autistic tendencies	25		14	8	3	Autism	classic autistic disorders
